# Supplementary material for: Ca2+-Crosslinked Alginate Network Attenuates Starch Digestibility and Postprandial Glycemic Response in Rice Starch Gels
Source: Foods. 2026 Jun 14;15(12):2146. doi: 10.3390/foods15122146 (PMC13297811; doi:10.3390/foods15122146)
Supplement: Supplementary file 1 [file foods-15-02146-s001.zip]

Archive with 1 entries (1 files):
- foods-4319091-supplementary.pdf
